# Supplementary material for: Construction of an interactive online phytoplasma classification tool, iPhyClassifier, and its application in analysis of the peach X-disease phytoplasma group (16SrIII)
Source: Int J Syst Evol Microbiol. 2009 Oct;59(Pt 10):2582–93. doi: 10.1099/ijs.0.010249-0 (PMC2884932; doi:10.1099/ijs.0.010249-0)
Supplement: [Supplementary Table] [file supp_59_10_2582__ijs010249_SuppTableS1.xls]

## Sheet: Group III CX-headed V5 similari
Supplementary Table S1. Similarity coefficients derived from analysis of virtual RFLP patterns of 16S rRNA F2nR2 sequences from phytoplasma strains in the peach X-disease group (16SrIII)
Asterisks (*) indicate variants of the designated subgroup or pattern type. Designations of 14 previously recognized subgroups (16SrIII-A to 16SrIII-K and 16SrIII-P to 16SrIII-R) are given in accordance with the existing literature. New subgroups delineated in the present study (16SrIII-L, M, N and S) are boxed.
Pattern type	Subgroup designation	GenBank accession no.	Description	ID	1	2	3	4	5	6	7	8	9	10	11	12	13	14	15	16	17	18	19	20	21	22	23	24	25	26	27	28	29	30	31	32	33	34	35	36	37	38	39	40	41	42	43	44	45
III-A	16SrIII-A	L33733	Canada peach X-disease phytoplasma CX	1	1
III-A	16SrIII-A	AF236121	Peach rosette phytoplasma	2	1	1
III-A	16SrIII-A	AF236122	Little peach phytoplasma	3	1	1	1
III-A	16SrIII-A	EF413056	Sugarcane yellows phytoplasma clone SC245	4	1	1	1	1
III-A	16SrIII-A	EF413057	Perkinsiella saccharicida phytoplasma clone PS107	5	1	1	1	1	1
III-A*	16SrIII-A	EF493020	Poinsettia flower distortion phytoplasma (white distorted flower)	6	0.99	0.99	0.99	0.99	0.99	1
III-A*	16SrIII-(A*/?)/E	AF190228	Spiraea stunt phytoplasma SP1, rrnA	7	0.99	0.99	0.99	0.99	0.99	1	1
III-A*	16SrIII-(A*/?)H	AF190223	Poinsettia branch-inducing phytoplasma PoiBI	8	0.99	0.99	0.99	0.99	0.99	1	1	1
III-A*	16SrIII-(A*/?)I	AF060875	Virginia grapevine yellows phytoplasma VGYIII	9	0.99	0.99	0.99	0.99	0.99	1	1	1	1
III-A*	16SrIII-(A*/?)I	AF244363	Black locust witches'-broom phytoplasma BLWB	10	0.99	0.99	0.99	0.99	0.99	1	1	1	1	1
III-B	16SrIII-B	AF175304	Clover yellow edge phytoplasma CYE-C	11	0.93	0.93	0.93	0.93	0.93	0.94	0.94	0.94	0.94	0.94	1
III-B	16SrIII-B	AF173558	Clover yellow edge phytoplasma CYE-L	12	0.93	0.93	0.93	0.93	0.93	0.94	0.94	0.94	0.94	0.94	1	1
III-B	16SrIII-B	AF189288	Clover yellow edge phytoplasma CYE-Or	13	0.93	0.93	0.93	0.93	0.93	0.94	0.94	0.94	0.94	0.94	1	1	1
III-B	16SrIII-B	AF177383	Soybean veinal necrosis phytoplasma SVN	14	0.93	0.93	0.93	0.93	0.93	0.94	0.94	0.94	0.94	0.94	1	1	1	1
III-B	16SrIII-B	AF495657	Chinaberry yellows phytoplasma CbY18	15	0.93	0.93	0.93	0.93	0.93	0.94	0.94	0.94	0.94	0.94	1	1	1	1	1
III-B	16SrIII-B	AY049029	Gaillardia phyllody phytoplasma GaiPh	16	0.93	0.93	0.93	0.93	0.93	0.94	0.94	0.94	0.94	0.94	1	1	1	1	1	1
III-B	16SrIII-B	AY081817	China-tree decline phytoplasma ChTDIII	17	0.93	0.93	0.93	0.93	0.93	0.94	0.94	0.94	0.94	0.94	1	1	1	1	1	1	1
III-B	16SrIII-B	AY737646	Cassava frogskin disease phytoplasma FSDY17	18	0.93	0.93	0.93	0.93	0.93	0.94	0.94	0.94	0.94	0.94	1	1	1	1	1	1	1	1
III-B	16SrIII-B	AY737647	Cassava frogskin disease phytoplasma FSDY29	19	0.93	0.93	0.93	0.93	0.93	0.94	0.94	0.94	0.94	0.94	1	1	1	1	1	1	1	1	1
III-B	16SrIII-B	EU168791	Euscelidius variegatus' phytoplasma	20	0.93	0.93	0.93	0.93	0.93	0.94	0.94	0.94	0.94	0.94	1	1	1	1	1	1	1	1	1	1
III-B	16SrIII-B	EU346761	Cassava frogskin disease phytoplasma FSDY15	21	0.93	0.93	0.93	0.93	0.93	0.94	0.94	0.94	0.94	0.94	1	1	1	1	1	1	1	1	1	1	1
III-C	16SrIII-C	FJ376626	Pecan bunch phytoplasma PB1	22	0.86	0.86	0.86	0.86	0.86	0.87	0.87	0.87	0.87	0.87	0.93	0.93	0.93	0.93	0.93	0.93	0.93	0.93	0.93	0.93	0.93	1
III-D	16SrIII-D	FJ376627	Goldenrod yellows phytoplasma GR1	23	0.85	0.85	0.85	0.85	0.85	0.86	0.86	0.86	0.86	0.86	0.92	0.92	0.92	0.92	0.92	0.92	0.92	0.92	0.92	0.92	0.92	0.93	1
III-F	16SrIII-F	AF510724	Milkweed yellows phytoplasma MW1	24	0.88	0.88	0.88	0.88	0.88	0.89	0.89	0.89	0.89	0.89	0.95	0.95	0.95	0.95	0.95	0.95	0.95	0.95	0.95	0.95	0.95	0.98	0.95	1
III-F	16SrIII-F	AY034090	Blueberry proliferation phytoplasma BBP	25	0.88	0.88	0.88	0.88	0.88	0.89	0.89	0.89	0.89	0.89	0.95	0.95	0.95	0.95	0.95	0.95	0.95	0.95	0.95	0.95	0.95	0.98	0.95	1	1
III-F	16SrIII-F	D12580	Tsuwabuki witches'-broom phytoplasma	26	0.88	0.88	0.88	0.88	0.88	0.89	0.89	0.89	0.89	0.89	0.95	0.95	0.95	0.95	0.95	0.95	0.95	0.95	0.95	0.95	0.95	0.98	0.95	1	1	1
III-F	16SrIII-F	DQ164212	Dictamnus stunt phytoplasma DitS	27	0.88	0.88	0.88	0.88	0.88	0.89	0.89	0.89	0.89	0.89	0.95	0.95	0.95	0.95	0.95	0.95	0.95	0.95	0.95	0.95	0.95	0.98	0.95	1	1	1	1
III-F	16SrIII-F	DQ164213	Heracleum yellows phytoplasma HerY	28	0.88	0.88	0.88	0.88	0.88	0.89	0.89	0.89	0.89	0.89	0.95	0.95	0.95	0.95	0.95	0.95	0.95	0.95	0.95	0.95	0.95	0.98	0.95	1	1	1	1	1
III-F	16SrIII-F	AF522458	Periwinkle yellows phytoplasma PY3	29	0.88	0.88	0.88	0.88	0.88	0.89	0.89	0.89	0.89	0.89	0.95	0.95	0.95	0.95	0.95	0.95	0.95	0.95	0.95	0.95	0.95	0.98	0.95	1	1	1	1	1	1
III-G	16SrIII-(G/A*)G	AF190226	Walnut witches' broom phytoplasma WWB, rrnA	30	0.97	0.97	0.97	0.97	0.97	0.98	0.98	0.98	0.98	0.98	0.92	0.92	0.92	0.92	0.92	0.92	0.92	0.92	0.92	0.92	0.92	0.85	0.84	0.87	0.87	0.87	0.87	0.87	0.87	1
III-A*	16SrIII-(G/A*)G	AF190227	Walnut witches' broom phytoplasma WWB, rrnB	31	0.99	0.99	0.99	0.99	0.99	1	1	1	1	1	0.94	0.94	0.94	0.94	0.94	0.94	0.94	0.94	0.94	0.94	0.94	0.87	0.86	0.89	0.89	0.89	0.89	0.89	0.89	0.98	1
III-J	16SrIII-J	AF147706	Chayote witches' broom phytoplasma ChWBIII (Ch10)	32	0.9	0.9	0.9	0.9	0.9	0.91	0.91	0.91	0.91	0.91	0.97	0.97	0.97	0.97	0.97	0.97	0.97	0.97	0.97	0.97	0.97	0.96	0.95	0.98	0.98	0.98	0.98	0.98	0.98	0.89	0.91	1
III-J	16SrIII-J	AF147707	Chayote witches' broom phytoplasma ChWBIII (Mor5)	33	0.9	0.9	0.9	0.9	0.9	0.91	0.91	0.91	0.91	0.91	0.97	0.97	0.97	0.97	0.97	0.97	0.97	0.97	0.97	0.97	0.97	0.96	0.95	0.98	0.98	0.98	0.98	0.98	0.98	0.89	0.91	1	1
III-J	16SrIII-J	AY081816	Garlic decline phytoplasma GDIII	34	0.9	0.9	0.9	0.9	0.9	0.91	0.91	0.91	0.91	0.91	0.97	0.97	0.97	0.97	0.97	0.97	0.97	0.97	0.97	0.97	0.97	0.96	0.95	0.98	0.98	0.98	0.98	0.98	0.98	0.89	0.91	1	1	1
III-J	16SrIII-J	AY731819	Solanum quitoense machorreo phytoplasma	35	0.9	0.9	0.9	0.9	0.9	0.91	0.91	0.91	0.91	0.91	0.97	0.97	0.97	0.97	0.97	0.97	0.97	0.97	0.97	0.97	0.97	0.96	0.95	0.98	0.98	0.98	0.98	0.98	0.98	0.89	0.91	1	1	1	1
III-J	16SrIII-J	EF514210	Delphinium 16SrIII phytoplasma	36	0.9	0.9	0.9	0.9	0.9	0.91	0.91	0.91	0.91	0.91	0.97	0.97	0.97	0.97	0.97	0.97	0.97	0.97	0.97	0.97	0.97	0.96	0.95	0.98	0.98	0.98	0.98	0.98	0.98	0.89	0.91	1	1	1	1	1
III-K	16SrIII-K	AF274876	Strawberry leafy fruit phytoplasma SLF	37	0.87	0.87	0.87	0.87	0.87	0.88	0.88	0.88	0.88	0.88	0.94	0.94	0.94	0.94	0.94	0.94	0.94	0.94	0.94	0.94	0.94	0.89	0.88	0.91	0.91	0.91	0.91	0.91	0.91	0.86	0.88	0.93	0.93	0.93	0.93	0.93	1
III-O	16SrIII-(P/O)/P	AF370120	Dandelion virescence phytoplasma Dan Vir, rrnB	38	0.83	0.83	0.83	0.83	0.83	0.84	0.84	0.84	0.84	0.84	0.91	0.91	0.91	0.91	0.91	0.91	0.91	0.91	0.91	0.91	0.91	0.88	0.87	0.9	0.9	0.9	0.9	0.9	0.9	0.82	0.84	0.92	0.92	0.92	0.92	0.92	0.87	1
III-P	16SrIII-(P/O)/P	AF370119	Dandelion virescence phytoplasma DanVir, rrnA	39	0.87	0.87	0.87	0.87	0.87	0.88	0.88	0.88	0.88	0.88	0.94	0.94	0.94	0.94	0.94	0.94	0.94	0.94	0.94	0.94	0.94	0.93	0.92	0.95	0.95	0.95	0.95	0.95	0.95	0.85	0.88	0.97	0.97	0.97	0.97	0.97	0.9	0.95	1
III-Q	16SrIII-Q	AF302841	Black raspberry witches'-broom phytoplasma BRWB	40	0.87	0.87	0.87	0.87	0.87	0.88	0.88	0.88	0.88	0.88	0.94	0.94	0.94	0.94	0.94	0.94	0.94	0.94	0.94	0.94	0.94	0.93	0.92	0.95	0.95	0.95	0.95	0.95	0.95	0.88	0.88	0.97	0.97	0.97	0.97	0.97	0.9	0.88	0.94	1
III-R	16SrIII-(R/B)R	AF373105	Cirsium white leaf phytoplasma CirWL, rrnA	41	0.83	0.83	0.83	0.83	0.83	0.84	0.84	0.84	0.84	0.84	0.9	0.9	0.9	0.9	0.9	0.9	0.9	0.9	0.9	0.9	0.9	0.85	0.84	0.87	0.87	0.87	0.87	0.87	0.87	0.82	0.84	0.89	0.89	0.89	0.89	0.89	0.86	0.82	0.86	0.86	1
III-B	16SrIII-(R/B)R	AF373106	Cirsium white leaf phytoplasma CirWL, rrnB	42	0.93	0.93	0.93	0.93	0.93	0.94	0.94	0.94	0.94	0.94	1	1	1	1	1	1	1	1	1	1	1	0.93	0.92	0.95	0.95	0.95	0.95	0.95	0.95	0.92	0.94	0.97	0.97	0.97	0.97	0.97	0.94	0.91	0.94	0.94	0.9	1
III-L	16SrIII-L	EU169138	Poinsettia exuberant flower-inducing phytoplasma EF-MM	43	0.96	0.96	0.96	0.96	0.96	0.97	0.97	0.97	0.97	0.97	0.91	0.91	0.91	0.91	0.91	0.91	0.91	0.91	0.91	0.91	0.91	0.83	0.82	0.85	0.85	0.85	0.85	0.85	0.85	0.95	0.97	0.88	0.88	0.88	0.88	0.88	0.85	0.81	0.84	0.84	0.8	0.91	1
III-L	16SrIII-L	EU165359	Poinsettia branch-inducing phytoplasma MJMC-A	44	0.96	0.96	0.96	0.96	0.96	0.97	0.97	0.97	0.97	0.97	0.91	0.91	0.91	0.91	0.91	0.91	0.91	0.91	0.91	0.91	0.91	0.83	0.82	0.85	0.85	0.85	0.85	0.85	0.85	0.95	0.97	0.88	0.88	0.88	0.88	0.88	0.85	0.81	0.84	0.84	0.8	0.91	1	1
III-L	16SrIII-L	EU165360	Poinsettia branch-inducing phytoplasma MJMC-B	45	0.96	0.96	0.96	0.96	0.96	0.97	0.97	0.97	0.97	0.97	0.91	0.91	0.91	0.91	0.91	0.91	0.91	0.91	0.91	0.91	0.91	0.83	0.82	0.85	0.85	0.85	0.85	0.85	0.85	0.95	0.97	0.88	0.88	0.88	0.88	0.88	0.85	0.81	0.84	0.84	0.8	0.91	1	1	1
III-M	16SrIII-M	FJ226074	Montana potato purple top phytoplasma PPT-MT117-1	46	0.85	0.85	0.85	0.85	0.85	0.86	0.86	0.86	0.86	0.86	0.92	0.92	0.92	0.92	0.92	0.92	0.92	0.92	0.92	0.92	0.92	0.97	0.92	0.97	0.97	0.97	0.97	0.97	0.97	0.84	0.86	0.95	0.95	0.95	0.95	0.95	0.88	0.87	0.92	0.92	0.84	0.92	0.82	0.82	0.82
III-N	16SrIII-N	FJ376629	Alaska potato purple top phytoplasma PPT-AK6	47	0.8	0.8	0.8	0.8	0.8	0.8	0.8	0.8	0.8	0.8	0.87	0.87	0.87	0.87	0.87	0.87	0.87	0.87	0.87	0.87	0.87	0.9	0.87	0.92	0.92	0.92	0.92	0.92	0.92	0.78	0.8	0.9	0.9	0.9	0.9	0.9	0.83	0.83	0.87	0.87	0.79	0.87	0.79	0.79	0.79
III-S	16SrIII-S	L04682	Western X-disease phytoplasma WX	48	0.97	0.97	0.97	0.97	0.97	0.96	0.96	0.96	0.96	0.96	0.9	0.9	0.9	0.9	0.9	0.9	0.9	0.9	0.9	0.9	0.9	0.82	0.82	0.85	0.85	0.85	0.85	0.85	0.85	0.94	0.96	0.87	0.87	0.87	0.87	0.87	0.84	0.86	0.9	0.83	0.8	0.9	0.93	0.93	0.93
III-S	16SrIII-S	AF533231	Western X phytoplasma (Colladonus montanus-transmitted)	49	0.97	0.97	0.97	0.97	0.97	0.96	0.96	0.96	0.96	0.96	0.9	0.9	0.9	0.9	0.9	0.9	0.9	0.9	0.9	0.9	0.9	0.82	0.82	0.85	0.85	0.85	0.85	0.85	0.85	0.94	0.96	0.87	0.87	0.87	0.87	0.87	0.84	0.86	0.9	0.83	0.8	0.9	0.93	0.93	0.93
III-S	16SrIII-S	EU168790	Green valley X phytoplasma	50	0.97	0.97	0.97	0.97	0.97	0.96	0.96	0.96	0.96	0.96	0.9	0.9	0.9	0.9	0.9	0.9	0.9	0.9	0.9	0.9	0.9	0.82	0.82	0.85	0.85	0.85	0.85	0.85	0.85	0.94	0.96	0.87	0.87	0.87	0.87	0.87	0.84	0.86	0.9	0.83	0.8	0.9	0.93	0.93	0.93
Zhao, Y., Wei, W., Lee, I.-M., Shao, J., Suo, X. & Davis, R. E. (2009). Construction of an interactive online phytoplasma classification tool, iPhyClassifier, and its application in analysis of the peach X-disease phytoplasma group (16SrIII). Int J Syst Evol Microbiol 59, 2582–2593.
[truncated: 5 more columns]
